# Supplementary material for: The Neural Signatures of Shame, Embarrassment, and Guilt: A Voxel-Based Meta-Analysis on Functional Neuroimaging Studies
Source: Brain Sci. 2023 Mar 26;13(4):559. doi: 10.3390/brainsci13040559 (PMC10136704; doi:10.3390/brainsci13040559)
Supplement: Supplementary file 1 [file brainsci-13-00559-s001.zip]

Archive with 1 entries (1 files):
- brainsci-2163039-supplementary.pdf
